# Supplementary material for: Constructing a T-Cell Receptor-Related Gene Signature for Prognostic Stratification and Therapeutic Guidance in Head and Neck Squamous Cell Carcinoma
Source: Cancers (Basel). 2023 Nov 21;15(23):5495. doi: 10.3390/cancers15235495 (PMC10705130; doi:10.3390/cancers15235495)
Supplement: Supplementary file 1 [file cancers-15-05495-s001.zip]

Archive with 1 entries (1 files):
- cancers-2688674-supplementary.pdf
